# Supplementary material for: A Novel In Vivo Model for Multiplexed Analysis of Callosal Connections upon Cortical Damage
Source: Int J Mol Sci. 2022 Jul 26;23(15):8224. doi: 10.3390/ijms23158224 (PMC9368090; doi:10.3390/ijms23158224)
Supplement: Supplementary file 1 [file ijms-23-08224-s001.zip]

Archive with 4 entries (4 files):
- 202207_Supplemental figures_ijms-1821574.pdf
- SUPPLEMENTAL MATERIAL_S1_Behavioral analysis.pdf
- SUPPLEMENTAL MATERIAL_S2_Python code.pdf
- SUPPLEMENTAL MATERIAL_S3_Fiji code.pdf
